# Supplementary material for: MAGE-C2/CT10 Protein Expression Is an Independent Predictor of Recurrence in Prostate Cancer
Source: PLoS One. 2011 Jul 6;6(7):e21366. doi: 10.1371/journal.pone.0021366 (PMC3130772; doi:10.1371/journal.pone.0021366)
Supplement: Table S1 — Clinicopathological characteristics and results of immunohistochemistry for patients receiving radical prostatectomy. (XLS) [file pone.0021366.s003.xls]

## Sheet: Table 1
Supplemental Table 1. Clinicopathological characteristics,
and results of immunohistochemistry for patients
receiving radical prostatectomy
Variable	Categorization		Zurich cohort
			n	%
Clinicopathological characteristics:
Age at diagnosis (median 64 years, range 46-82)
	< 64 years		150	43.1
	≥ 64 years		188	54.0
	unknown		10	2.9
Gleason score
	5-6		56	16.1
	7		203	58.3
	8-10		87	25.0
	unknown		2	0.6
Tumor stage
	pT2a		39	11.2
	pT2b		4	1.1
	pT2c		177	50.9
	pT3a		56	16.1
	pT3b		56	16.1
	pT4		13	3.7
	unknown		3	0.9
Nodal status
	pN0		271	77.9
	pN1		17	4.9
	unknown		60	17.2
Surgical margin status
	no tumor at surgical margins		223	64.1
	positive surgical margins		118	33.9
	unknown		7	2.0
Preoperative PSA levels
	< 10 ng/mL		136	39.1
	≥ 10 ng/mL		168	48.3
	unknown		44	12.6
Immunohistochemical data:
CT10 immunoreactivity
	negative		330	94.8
	positive (>0%)		11	3.2
	unknown		7	2.0
n = sample number
